# Supplementary material for: Nutritional Status of Patients with Facioscapulohumeral Muscular Dystrophy
Source: Nutrients. 2023 Mar 30;15(7):1673. doi: 10.3390/nu15071673 (PMC10096775; doi:10.3390/nu15071673)
Supplement: Supplementary file 1 [file nutrients-15-01673-s001.zip]

Archive with 1 entries (1 files):
- nutrients-2259669-supplementary.pdf
